# Supplementary material for: Source-to-sink coupling and spatiotemporal evolution during multiphase rifting: The Jurassic-Cretaceous Lishu fault depression, Southeastern Songliao Basin
Source: PLoS One. 2026 May 4;21(5):e0348267. doi: 10.1371/journal.pone.0348267 (PMC13138628; doi:10.1371/journal.pone.0348267)
Supplement: S1 Table — The data represents a summary of heavy minerals from the Huoshiling Formation-Denglouku Formation and a statistical summary of quartz, feldspar, and lithic fragments. A pie chart has been plotted for the heavy minerals, and a ternary diagram has been drawn to show the content of quartz, feldspar, and lithic fragments. (ZIP) [file pone.0348267.s001.zip]

Archive with 1 entries (1 files):
- S1 Table. Heavy mineral data and Q‐F‐L data (K1h-K1d).xlsx
