# Supplementary material for: Source-to-sink coupling and spatiotemporal evolution during multiphase rifting: The Jurassic-Cretaceous Lishu fault depression, Southeastern Songliao Basin
Source: PLoS One. 2026 May 4;21(5):e0348267. doi: 10.1371/journal.pone.0348267 (PMC13138628; doi:10.1371/journal.pone.0348267)
Supplement: S1 Table — The data represents a summary of heavy minerals from the Huoshiling Formation-Denglouku Formation and a statistical summary of quartz, feldspar, and lithic fragments. A pie chart has been plotted for the heavy minerals, and a ternary diagram has been drawn to show the content of quartz, feldspar, and lithic fragments. (ZIP) [file pone.0348267.s001.zip › S1 Table. Heavy mineral data and Q‐F‐L data (K1h-K1d).xlsx]

## Sheet: Heavy mineral-Huoshiling
HS2	zircon	tourmaline	garnet	magnetite			epidote		hornblende	titanite		cassiterite
	38.3	0.2	11.1	17.5333			1.96667		0.366667	1.6		6.76667
HS3	zircon	tourmaline	garnet	magnetite			epidote	zoisite	hornblende	titanite		cassiterite
	3.5569	0.0945455	13.9455	0.643636			45.5	1.97273	0.737037	7.60182		0.954717
HS4	zircon	tourmaline	garnet	magnetite			epidote	zoisite	hornblende	titanite		cassiterite
	6.65	0.09375	7.84375	1.675			64.2	1.04375	1.13125	3.09375		1.35
Jin1	zircon	tourmaline	garnet	magnetite			epidote	zoisite	hornblende	titanite		cassiterite
	9.125	0.0625	5.80313	3.4375			26.7937	0.34375	1.14687	2.89062		1.34375
Jin2	zircon	tourmaline	garnet	magnetite			epidote	zoisite	hornblende	titanite		cassiterite
	35.2333		2.16667	1.56667			6.1			0.433333		2.36667
Li3	zircon	tourmaline	garnet	magnetite	mica		epidote	zoisite	hornblende	titanite		cassiterite
	1.05		1.4	4.45	0.35		56.85	1.4	0.95	0.05
Li6	zircon	tourmaline	garnet	magnetite	mica		epidote	zoisite	hornblende	titanite		cassiterite
	5.9875	0.0458333	1.48333	2.55833			58.575	0.170833	0.325	0.45		1.275

## Sheet: Heavy mineral-Shahezi
HS2	zircon	tourmaline	garnet	magnetite	mica	chlorite	epidote	zoisite	hornblende	titanite	rutile	cassiterite
	28.6591	0.3	20.8909	6.04545			2.75909	0.145455	0.772222	5.80455		0
	13.7632	0.15	7.49737	1.73947			30.3789	3.31316	0.463158	17.3711		0.981081
	21.2111	0.225	14.1941	3.89246			16.569	1.72931	0.61769	11.5878		0.490541
HS3	zircon	tourmaline	garnet	magnetite	mica	chlorite	epidote	zoisite	hornblende	titanite	rutile	cassiterite
	1.56053	0.3	4.75263	0.392105			63.7605	2.37632	0.935135	10.4474		0.878947
	2.85238	0.0619048	10.831	0.695238			57.8905	2.75714	1.46667	12.6786		1.32143
	2.20645	0.180952	7.79179	0.543672			60.8255	2.56673	1.2009	11.563		1.10019
HS4	zircon	tourmaline	garnet	magnetite	mica	chlorite	epidote	zoisite	hornblende	titanite	rutile	cassiterite
	5.5	0	11	2.8			65.6	1.85	1.6	2.45		0
	12.9545	0.127273	11.9727	2.11818			40.4	0.763636	0.8	9.07273		0.518182
	9.22727	0.0636364	11.4864	2.45909		#DIV/0!	53	1.30682	1.2	5.76136		0.259091
HS8	zircon	tourmaline	garnet	magnetite	mica	chlorite	epidote	zoisite	hornblende	titanite	rutile	cassiterite
	10.9286	0	7.42857	11.1286			12.6714	0.0857143	0.585714	5.28571		1.58571
	17.24	0.764706	13.835	4.155			31.98	1.645	1.085	12.625		1.655
	14.0843	0.382353	10.6318	7.64179		#DIV/0!	22.3257	0.865357	0.835357	8.95536		1.62036
Jin1	zircon	tourmaline	garnet	magnetite	mica	chlorite	epidote	zoisite	hornblende	titanite	rutile	cassiterite
	12.0626	1.46667	7.13667	2.74643			17.8233	0.423333	1.664	5.48571		2.07586
	4.57	0	7.24	4.88			30.27	1.57	0	10.29		2.02
	8.31631	0.733333	7.18833	3.81321		#DIV/0!	24.0467	0.996667	0.832	7.88786		2.04793
Li2	zircon	tourmaline	garnet	magnetite	mica	chlorite	epidote	zoisite	hornblende	titanite	rutile	cassiterite
	2.88	0	4	0.9			69.22	0.56	0.32	1.88		0.98
	14.6667	0.1	4.9	11.5			43.7333	0.466667	1.36667	1.1		2.2
	8.77333	0.05	4.45	6.2		#DIV/0!	56.4767	0.513333	0.843333	1.49		1.59
Li3	zircon	tourmaline	garnet	magnetite	mica	chlorite	epidote	zoisite	hornblende	titanite	rutile	cassiterite
	6.67727	0.113043	3.90435	3.72609			75.8565	0.973913	0.947826	0.490909		0.404348
	0.970075	0.087931	0.893103	1.12364			85.9569	0.450943	0.65283	0.122414		0.155172
	3.82367	0.100487	2.39873	2.42486		#DIV/0!	80.9067	0.712428	0.800328	0.306661		0.27976
Li6	zircon	tourmaline	garnet	magnetite	mica	chlorite	epidote	zoisite	hornblende	titanite	rutile	cassiterite
	2.4	0	0.3	3.8			83.6	0.5	0.5	0		1.1
	1.875	0.2	7.66	8.495			18.395	0.175	0.965	8.205		2.85
	2.1375	0.1	3.98	6.1475		#DIV/0!	50.9975	0.3375	0.7325	4.1025		1.975
sw34	zircon	tourmaline	garnet	magnetite	mica	chlorite	epidote	zoisite	hornblende	titanite	rutile	cassiterite
	12.0833	0.591667	10.7417	5.41667			19.625		4.63333	8.89167		1.03333
	10.6158	0.310526	9.87368	5.59444			38.5895	0.921053	0.747368	4.86316		3.3
	11.3496	0.451096	10.3077	5.50556		#DIV/0!	29.1072	0.921053	2.69035	6.87741		2.16667
sw110	zircon	tourmaline	garnet	magnetite	mica	chlorite	epidote	zoisite	hornblende	titanite	rutile	cassiterite
	18.4826	0.314286	17.6476	4.52632			32.3762	0.942857	1.78571	5.82857		2.005
	26.77	1.49	9.54	6.03			21.23	0	4.48421	5.605		2.35
	22.6263	0.902143	13.5938	5.27816		#DIV/0!	26.8031	0.471429	3.13496	5.71679		2.1775
sw333	zircon	tourmaline	garnet	magnetite	mica	chlorite	epidote	zoisite	hornblende	titanite	rutile	cassiterite
	4.98316	0.0676471	5.08824	2.57941		0	19.2647	0.682353	1.99706	12.3176		0.641176
	16.6138	0.409524	7.99048	4.71905		2.1	23.2476	0.5	2.41429	3.035		2.065
	10.7985	0.238585	6.53936	3.64923		1.05	21.2562	0.591176	2.20567	7.67632		1.35309
su2	zircon	tourmaline	garnet	magnetite	mica	chlorite	epidote	zoisite	hornblende	titanite	rutile	cassiterite
	3.50067		8.472	1.384			9.276	1.65	7.1	2.412		0.54
	5		10	0			45	0	20	0		0
	4.25033	#DIV/0!	9.236	0.692		#DIV/0!	27.138	0.825	13.55	1.206		0.27

## Sheet: Heavy mineral-Yingcheng
HS2	zircon	tourmaline	garnet	magnetite	mica	chlorite	epidote	zoisite	hornblende	titanite	rutile	cassiterite
	12.7478	0.123913	13.2935	6.18913			20.413	3.33696	0.271111	22.1978	0.952174	0.822222
HS3	zircon	tourmaline	garnet	magnetite	mica	chlorite	epidote	zoisite	hornblende	titanite	rutile	cassiterite
	4.84167	0.0166667	10.5583	1.33333			40.6917	2.9625	1.34348	21.2208		1.65833
HS4	zircon	tourmaline	garnet	magnetite	mica	chlorite	epidote	zoisite	hornblende	titanite	rutile	cassiterite
	2.80443	0.0697674	5.28095	5.77442			62.7093	0.872093	0.483333	6.06512		0.560976
HS8	zircon	tourmaline	garnet	magnetite	mica	chlorite	epidote	zoisite	hornblende	titanite	rutile	cassiterite
	8.5333	0.309677	12.2133	3.69667			29.171	1.02857	1.99655	18.0161		1.23871
Jin1	zircon	tourmaline	garnet	magnetite	mica	chlorite	epidote	zoisite	hornblende	titanite	rutile	cassiterite
	2.83333		3.46667	2.5			34.9333	1.93333		6.13333		1.5
Jin2	zircon	tourmaline	garnet	magnetite	mica	chlorite	epidote	zoisite	hornblende	titanite	rutile	cassiterite
	17.6667		8.13333	6.6			8.13333		1.06667	3.5		0.533333
Li2	zircon	tourmaline	garnet	magnetite	mica	chlorite	epidote	zoisite	hornblende	titanite	rutile	cassiterite
	8.628	0.168	17.184	5.3875			42.016	0.528	0.644	12.94		2.308
	25.316	0.296	33.416	6.324			13.508	0.3	2.508	4.584		1.5
	16.972	0.232	25.3	5.85575	#DIV/0!	#DIV/0!	27.762	0.414	1.576	8.762	#DIV/0!	1.904
Li3	zircon	tourmaline	garnet	magnetite	mica	chlorite	epidote	zoisite	hornblende	titanite	rutile	cassiterite
	9.94865	0.327027	3.11892	1.44595			66.5757	1.02703	0.56	0.656757		1.36389
	10.5286	1.5	27.9	0.925			47	0.925	1.52	0.433		1.36
	10.2386	0.913514	15.5095	1.18547	#DIV/0!	#DIV/0!	56.7878	0.976014	1.04	0.544878	#DIV/0!	1.36194
Li6	zircon	tourmaline	garnet	magnetite	mica	chlorite	epidote	zoisite	hornblende	titanite	rutile	cassiterite
	4.63333	0.180952	5.7381	7.7			29.4381	0.385	1.45	6.11905		2.40952
sw30	zircon	tourmaline	garnet	magnetite	mica	chlorite	epidote	zoisite	hornblende	titanite	rutile	cassiterite
	23.1333	0.28	17.1111	1.21471	0		17.0806	3.12059	0.941667	30.5194		0.955556
	19.8187	0.0875	25.0625	2.91	5.06		26.0312	5.1	0.95	8.31		0.775
	21.476	0.18375	21.0868	2.06235	2.53	#DIV/0!	21.5559	4.11029	0.945833	19.4147	#DIV/0!	0.865278
sw33x	zircon	tourmaline	garnet	magnetite	mica	chlorite	epidote	zoisite	hornblende	titanite	rutile	cassiterite
	4.93799	0.133333	6.92931	7.57069			64.4	1.49655	0.327586	6.86316		0.57193
	2.89446	0.0275862	7.02069	4.83103			70.7724	1.2069	0.186207	7.44828		0.0655172
	3.91622	0.0804598	6.975	6.20086	#DIV/0!	#DIV/0!	67.5862	1.35172	0.256897	7.15572	#DIV/0!	0.318724
sw37	zircon	tourmaline	garnet	magnetite	mica	chlorite	epidote	zoisite	hornblende	titanite	rutile	cassiterite
	9.72821	0.0974359	12.4846	4.32821			27.2462	1.88919	0.861538	14.9154		1.08718
	8.77391	0.208696	15.713	9.90435			25.8391	0.852174	0.982609	12.8391		1.42609
	9.25106	0.153066	14.0988	7.11628	#DIV/0!	#DIV/0!	26.5426	1.37068	0.922074	13.8773	#DIV/0!	1.25663
sw110	zircon	tourmaline	garnet	magnetite	mica	chlorite	epidote	zoisite	hornblende	titanite	rutile	cassiterite
	5.70323	0.283871	7.02581	10.7161			51.9161	1.5	0.822581	6.40323		0.822581
	3.21667	0	7.76667	10.5333			55.8833	2.36667	0.45	6.73333		0.466667
	4.45995	0.141935	7.39624	10.6247	#DIV/0!	#DIV/0!	53.8997	1.93333	0.63629	6.56828	#DIV/0!	0.644624
sw202	zircon	tourmaline	garnet	magnetite	mica	chlorite	epidote	zoisite	hornblende	titanite	rutile	cassiterite
	7.80606	0.3	12.1061	3.86667			51.9212	2.10909	2.62424	5.06364		2.0875
	5.39	0.18	11.52	1.35			58.25	3.34	2.35	5.39		1.08
	6.59803	0.24	11.813	2.60833	#DIV/0!	#DIV/0!	55.0856	2.72455	2.48712	5.22682	#DIV/0!	1.58375
sw333	zircon	tourmaline	garnet	magnetite	mica	chlorite	epidote	zoisite	hornblende	titanite	rutile	cassiterite
	5.85	0.148	10.38	3.05			29.89	1.38	1.2	7.11429		1.43
	11.588	0.148	18.356	5.828			22.224	0.624	0.86	12.128		1.128
	8.719	0.148	14.368	4.439	#DIV/0!	#DIV/0!	26.057	1.002	1.03	9.62114	#DIV/0!	1.279
sw334	zircon	tourmaline	garnet	magnetite	mica	chlorite	epidote	zoisite	hornblende	titanite	rutile	cassiterite
	4.88286	0.2	11.7429	0.337143			52.1743	2.98571	1.63939	17.0114		0.302857
	6.94	0.33	17.49	0.46			54.63	2.22	1.16	11.01		0.53
	5.91143	0.265	14.6164	0.398571	#DIV/0!	#DIV/0!	53.4021	2.60286	1.3997	14.0107	#DIV/0!	0.416429
sw336	zircon	tourmaline	garnet	magnetite	mica	chlorite	epidote	zoisite	hornblende	titanite	rutile	cassiterite
	29.4332	0.438889	10.9028	2.90278		0.8	20.6778	0.610714	0.661111	4.01667		0.819444
	6.875	0.445455	24.85	1.925		0	29.6583	1.65833	1.13333	16.8417		1.05
	18.1541	0.442172	17.8764	2.41389	#DIV/0!	0.4	25.1681	1.13452	0.897222	10.4292	#DIV/0!	0.934722
sw601	zircon	tourmaline	garnet	magnetite	mica	chlorite	epidote	zoisite	hornblende	titanite	rutile	cassiterite
	6.92308	0.217308	8.76731	0.738	0		69.0231	2.54038	0.936	1.0449		1.06731
	13.8	0.397297	20.2486	1.02778	0.2		45.127	4.42222	0.916667	8.02778		2.02973
	10.3615	0.307302	14.508	0.882889	0.1	#DIV/0!	57.0751	3.4813	0.926333	4.53634	#DIV/0!	1.54852
su2	zircon	tourmaline	garnet	magnetite	mica	chlorite	epidote	zoisite	hornblende	titanite	rutile	cassiterite
	18.5333	0.509524	15.1	1.3			20.419	0.566667	7.15	2.25238		2.71905
	21.6571	0.785714	32.0429	1.74286			18	0.6	2.7	0.942857		1.32857
	20.0952	0.647619	23.5714	1.52143	#DIV/0!	#DIV/0!	19.2095	0.583333	4.925	1.59762	#DIV/0!	2.02381

## Sheet: Heavy mineral-Denglouku
HS8	zircon	tourmaline	garnet	magnetite	mica	chlorite	epidote	zoisite	hornblende	titanite	rutile	cassiterite
	7.26818	0.0272727	7.30909	7.96364			39.9773	1.25909	0.640909	12.95		0.640909
Jin2	zircon	tourmaline	garnet	magnetite	mica	chlorite	epidote	zoisite	hornblende	titanite	rutile	cassiterite
	16.7		4.8	14.3			2.4		2.4
Li2	zircon	tourmaline	garnet	magnetite	mica	chlorite	epidote	zoisite	hornblende	titanite	rutile	cassiterite
	7.72	0.28	28.86	9.56			36.32	0.36	0.32	3.64		1.1
Li3	zircon	tourmaline	garnet	magnetite	mica	chlorite	epidote	zoisite	hornblende	titanite	rutile	cassiterite
	31.85	1.4	28.675			0.2	26.85	3.2	0.375	1.4		1.175
sw30	zircon	tourmaline	garnet	magnetite	mica	chlorite	epidote	zoisite	hornblende	titanite	rutile	cassiterite
	16.5	0.0625	33.4875	8.55			3.075	0.625	4.1	3		0.75
sw33x	zircon	tourmaline	garnet	magnetite	mica	chlorite	epidote	zoisite	hornblende	titanite	rutile	cassiterite
	3.4902	0.198039	8.21373	3.06078	0.00392157	0.0137255	71.9608	1.13529	0.586	4.66667		0.486
sw335	zircon	tourmaline	garnet	magnetite	mica	chlorite	epidote	zoisite	hornblende	titanite	rutile	cassiterite
	1.15455		0.663636	4.02727			13.9545	0.236364		0.527273		0.0272727
sw601	zircon	tourmaline	garnet	magnetite	mica	chlorite	epidote	zoisite	hornblende	titanite	rutile	cassiterite
	5.83846	0.288462	4.78077	1.85385		0.0115385	69.4808	1.04231	0.315385	5.56538		1.54231
su3	zircon	tourmaline	garnet	magnetite	mica	chlorite	epidote	zoisite	hornblende	titanite	rutile	cassiterite
	19.7391	0.291304	43.7217	9.53478			3.65652	0.0782609	2.82609	1.45217		0.930435
Jin2	zircon	tourmaline	garnet	magnetite	mica	chlorite	epidote	zoisite	hornblende	titanite	rutile	cassiterite
	16.7		4.8	14.3			2.4		2.4

## Sheet: Q‑F‑L(Jinshan)-Huoshiling
	Landward‑edge detritus – detrital components			total		Quartz (converted)	Feldspar (converted)	Rock fragments (converted)		X	Y				X	Y
	Quartz	Feldspar	Rock fragments						total					F	0	0	1
														Q	50	100
														R	100	0
															0	0
														F10/Q90/R0	45	90	2
															55	90
															37.5	75	3
															62.5	75
															50	90	4
															50	0
															25	0	5
															43.75	75
															75	0	6
															56.25	75
															50	75
Li601	40	30	30	100		40	30	30	100	50	40
	42	40	13	95		44.2105	13.6842	42.1053	100	35.7895	44.2105
	20	51	25	96		20.8333	26.0417	53.125	100	36.4583	20.8333
	30	35	29	94		31.9149	30.8511	37.234	100	46.8085	31.9149
	0	0	98	98		0	100	0	100	100	0
	0	0	100	100		0	100	0	100	100	0
	7	27	66	100		7	66	27	100	69.5	7
	5	30	65	100		5	65	30	100	67.5	5
	2	10	88	100		2	88	10	100	89	2
	5	18	77	100		5	77	18	100	79.5	5
	8	20	69	97		8.24742	71.134	20.6186	100	75.2577	8.24742
Li602	6	10	84	100		6	84	10	100	87	6
	11	60	29	100		11	29	60	100	34.5	11
	7	7	86	100		7	86	7	100	89.5	7
	5	3	92	100		5	92	3	100	94.5	5
	0	0	13
	42	60	100

## Sheet: Q‑F‑L(North Slope)-Huoshiling
	Landward‑edge detritus – detrital components			total		Quartz (converted)	Feldspar (converted)	Rock fragments (converted)		X	Y				X	Y
	Quartz	Feldspar	Rock fragments						total					F	0	0	1
														Q	50	100
														R	100	0
															0	0
														F10/Q90/R0	45	90	2
															55	90
															37.5	75	3
															62.5	75
															50	90	4
															50	0
															25	0	5
															43.75	75
															75	0	6
															56.25	75
															50	75
HS3	32	38	25	95		33.6842	26.3158	40	100	43.1579	33.6842
	30	43	27	100		30	27	43	100	42	30
	20	25	55	100		20	55	25	100	65	20
	15	15	70	100		15	70	15	100	77.5	15
	15	15	70	100		15	70	15	100	77.5	15
	15	15	70	100		15	70	15	100	77.5	15
	25	13	62	100		25	62	13	100	74.5	25
	30	17	51	98		30.6122	52.0408	17.3469	100	67.3469	30.6122
	10	0	90	100		10	90	0	100	95	10
	10	8	82	100		10	82	8	100	87	10
	50	25	24	99		50.5051	24.2424	25.2525	100	49.4949	50.5051
	10	0	24
	50	43	90

## Sheet: Q‑F‑L(Jin2)-Huoshiling
	Landward‑edge detritus – detrital components			total		Quartz (converted)	Feldspar (converted)	Rock fragments (converted)		X	Y				X	Y
	Quartz	Feldspar	Rock fragments						total					F	0	0	1			45.37	27.03	27.61
														Q	50	100
														R	100	0
															0	0
															55	90
															37.5	75	3
															62.5	75
															50	90	4
															50	0
Jin2	9	1	90	100		9	90	1	100	94.5	9				25	0	5
	0	0	100	100		0	100	0	100	100	0				43.75	75
	7	0	93	100		7	93	0	100	96.5	7				75	0	6
	25	27	48	100		25	48	27	100	60.5	25				56.25	75
	30	2	68	100		30	68	2	100	83	30
	15	1	84	100		15	84	1	100	91.5	15
	7	0	93	100		7	93	0	100	96.5	7
	10	8	80	98		10.2041	81.6327	8.16327	100	86.7347	10.2041
	3	0	97	100		3	97	0	100	98.5	3
	12	8	79	99		12.1212	79.798	8.08081	100	85.8586	12.1212
	9	8	82	99		9.09091	82.8283	8.08081	100	87.3737	9.09091

## Sheet: Q‑F‑L(Jinshan)-Shahezi
	Landward‑edge detritus – detrital components			total		Quartz (converted)	Feldspar (converted)	Rock fragments (converted)		X	Y				X	Y
	Quartz	Feldspar	Rock fragments						total					F	0	0	1
														Q	50	100
														R	100	0
															0	0
															55	90
															37.5	75	3
															62.5	75
															50	90	4
															50	0
Li6															25	0	5
															43.75	75
	11	8	81	100		11	81	8	100	86.5	11				75	0	6
	10	8	82	100		10	82	8	100	87	10				56.25	75
	5	8	87	100		5	87	8	100	89.5	5
	73	9	18	100		73	18	9	100	54.5	73
	3	10	87	100		3	87	10	100	88.5	3
	0	3	97	100		0	97	3	100	97	0
	33	30	37	100		33	37	30	100	53.5	33
	5	6	89	100		5	89	6	100	91.5	5
	2	7	91	100		2	91	7	100	92	2
	3	12	85	100		3	85	12	100	86.5	3
	2	6	92	100		2	92	6	100	93	2
	2	8	90	100		2	90	8	100	91	2
	23	26	51	100		23	51	26	100	62.5	23
	5	2	93	100		5	93	2	100	95.5	5
	2	19	79	100		2	79	19	100	80	2
Li601	0	0	100	100		0	100	0	100	100	0
	12	15	73	100		12	73	15	100	79	12
	4	2	94	100		4	94	2	100	96	4
	4	20	76	100		4	76	20	100	78	4
	27	45	28	100		27	28	45	100	41.5	27
	26	40	34	100		26	34	40	100	47	26
	23	41	36	100		23	36	41	100	47.5	23
	33	38	29	100		33	29	38	100	45.5	33
	49	37	14	100		49	14	37	100	38.5	49
	49	36	15	100		49	15	36	100	39.5	49
	55	25	20	100		55	20	25	100	47.5	55
	35	43	22	100		35	22	43	100	39.5	35
	37	38	25	100		37	25	38	100	43.5	37
	33	49	18	100		33	18	49	100	34.5	33
	25	50	25	100		25	25	50	100	37.5	25
	35	53	12	100		35	12	53	100	29.5	35
	33	53	14	100		33	14	53	100	30.5	33
	27	48	25	100		27	25	48	100	38.5	27
	21	61	18	100		21	18	61	100	28.5	21
	33	51	16	100		33	16	51	100	32.5	33
	30	50	20	100		30	20	50	100	35	30
	25	51	24	100		25	24	51	100	36.5	25
	33	25	42	100		33	42	25	100	58.5	33
	35	45	20	100		35	20	45	100	37.5	35
	4	3	93	100		4	93	3	100	95	4
	15	30	55	100		15	55	30	100	62.5	15
	17	30	53	100		17	53	30	100	61.5	17
	5	25	70	100		5	70	25	100	72.5	5
	0	0	100	100		0	100	0	100	100	0
	9	8	83	100		9	83	8	100	87.5	9
	0	0	100	100		0	100	0	100	100	0
	0	0	100	100		0	100	0	100	100	0
	3	4	93	100		3	93	4	100	94.5	3
	1	3	96	100		1	96	3	100	96.5	1
	3	4	93	100		3	93	4	100	94.5	3
	0	0	100	100		0	100	0	100	100	0
	5	4	91	100		5	91	4	100	93.5	5
	4	4	92	100		4	92	4	100	94	4
	2	5	93	100		2	93	5	100	94	2
	0	0	100	100		0	100	0	100	100	0
	4	5	91	100		4	91	5	100	93	4
	25	44	31	100		25	31	44	100	43.5	25
	13	11	76	100		13	76	11	100	82.5	13
	28	54	18	100		28	18	54	100	32	28
	23	53	24	100		23	24	53	100	35.5	23
	20	51	29	100		20	29	51	100	39	20
	0	0	100	100		0	100	0	100	100	0
	2	23	75	100		2	75	23	100	76	2
	3	14	83	100		3	83	14	100	84.5	3
	5	25	70	100		5	70	25	100	72.5	5
	0	0	100	100		0	100	0	100	100	0
	30	46	24	100		30	24	46	100	39	30
	5	12	83	100		5	83	12	100	85.5	5
	13	35	52	100		13	52	35	100	58.5	13
	0	0	100	100		0	100	0	100	100	0
	33	38	29	100		33	29	38	100	45.5	33
	35	30	31	96		36.4583	32.2917	31.25	100	50.5208	36.4583
	10	5	84	99		10.101	84.8485	5.05051	100	89.899	10.101
	35	51	14	100		35	14	51	100	31.5	35
	1	20	79	100		1	79	20	100	79.5	1
	17	45	32	94		18.0851	34.0426	47.8723	100	43.0851	18.0851
	25	38	36	99		25.2525	36.3636	38.3838	100	48.9899	25.2525
	30	41	29	100		30	29	41	100	44	30
	35	38	27	100		35	27	38	100	44.5	35
li602	0	0	100	100		0	100	0	100	100	0
	5	10	85	100		5	85	10	100	87.5	5
	0	0	100	100		0	100	0	100	100	0
	4	40	56	100		4	56	40	100	58	4
	1	1	98	100		1	98	1	100	98.5	1
	0	0	100	100		0	100	0	100	100	0
	15	35	50	100		15	50	35	100	57.5	15
	16	35	49	100		16	49	35	100	57	16
	6	16	78	100		6	78	16	100	81	6
	0	0	100	100		0	100	0	100	100	0
	0	0	100	100		0	100	0	100	100	0
	0	0	100	100		0	100	0	100	100	0
	0	0	100	100		0	100	0	100	100	0
	0	0	100	100		0	100	0	100	100	0
	5	20	75	100		5	75	20	100	77.5	5
	0	0	100	100		0	100	0	100	100	0
	8	30	62	100		8	62	30	100	66	8
	0	0	100	100		0	100	0	100	100	0
	5	10	85	100		5	85	10	100	87.5	5
	11	10	79	100		11	79	10	100	84.5	11
	0	0	100	100		0	100	0	100	100	0
	0	0	100	100		0	100	0	100	100	0
	3	1	96	100		3	96	1	100	97.5	3
	0	0	100	100		0	100	0	100	100	0
	20	15	65	100		20	65	15	100	75	20
	0	0	100	100		0	100	0	100	100	0
	0	0	100	100		0	100	0	100	100	0

## Sheet: Q‑F‑L(Qinajitun)-Shahezi
	Landward‑edge detritus – detrital components			total		Quartz (converted)	Feldspar (converted)	Rock fragments (converted)		X	Y				X	Y
	Quartz	Feldspar	Rock fragments						total					F	0	0	1
														Q	50	100
														R	100	0
															0	0
														F10/Q90/R0	45	90	2
															55	90
															37.5	75	3
															62.5	75
															50	90	4
															50	0
															25	0	5
															43.75	75
															75	0	6
															56.25	75
															50	75
HS1	18	16	66	100		18	66	16	100	75	18
	37	32	31	100		37	31	32	100	49.5	37
	35	30	35	100		35	35	30	100	52.5	35
	14	16	70	100		14	70	16	100	77	14
	5	9	86	100		5	86	9	100	88.5	5
	19	20	61	100		19	61	20	100	70.5	19
	40	37	23	100		40	23	37	100	43	40
	33	30	37	100		33	37	30	100	53.5	33
	19	24	57	100		19	57	24	100	66.5	19
	17	17	66	100		17	66	17	100	74.5	17
	10	17	73	100		10	73	17	100	78	10
	35	36	29	100		35	29	36	100	46.5	35
	40	40	20	100		40	20	40	100	40	40
	53	31	16	100		53	16	31	100	42.5	53
	45	33	22	100		45	22	33	100	44.5	45
	24	29	47	100		24	47	29	100	59	24
	28	21	51	100		28	51	21	100	65	28
	13	25	62	100		13	62	25	100	68.5	13
	10	29	61	100		10	61	29	100	66	10
	7	20	73	100		7	73	20	100	76.5	7
	3	5	92	100		3	92	5	100	93.5	3
	6	25	69	100		6	69	25	100	72	6
	5	30	65	100		5	65	30	100	67.5	5
	7	20	73	100		7	73	20	100	76.5	7
	10	13	77	100		10	77	13	100	82	10
	12	23	65	100		12	65	23	100	71	12
	17	36	47	100		17	47	36	100	55.5	17
	30	28	42	100		30	42	28	100	57	30
HS2	11	26	63	100		11	63	26	100	68.5	11
	47	31	22	100		47	22	31	100	45.5	47
	2	10	88	100		2	88	10	100	89	2
	20	56	24	100		20	24	56	100	34	20
	30	40	30	100		30	30	40	100	45	30
	2	3	95	100		2	95	3	100	96	2
	10	25	65	100		10	65	25	100	70	10
	25	42	33	100		25	33	42	100	45.5	25
	30	20	50	100		30	50	20	100	65	30
	13	31	56	100		13	56	31	100	62.5	13
	23	15	62	100		23	62	15	100	73.5	23
	25	25	50	100		25	50	25	100	62.5	25
	25	30	45	100		25	45	30	100	57.5	25
	12	20	68	100		12	68	20	100	74	12
	34	36	30	100		34	30	36	100	47	34
	15	25	60	100		15	60	25	100	67.5	15
	30	30	40	100		30	40	30	100	55	30
	40	26	34	100		40	34	26	100	54	40
	13	20	67	100		13	67	20	100	73.5	13
	1	2	97	100		1	97	2	100	97.5	1
	20	29	51	100		20	51	29	100	61	20
	13	20	67	100		13	67	20	100	73.5	13
	10	20	70	100		10	70	20	100	75	10
	13	20	67	100		13	67	20	100	73.5	13
	22	25	53	100		22	53	25	100	64	22
	13	21	66	100		13	66	21	100	72.5	13
	5	11	84	100		5	84	11	100	86.5	5
	42	32	26	100		42	26	32	100	47	42
	33	32	35	100		33	35	32	100	51.5	33
	36	28	36	100		36	36	28	100	54	36
	8	13	79	100		8	79	13	100	83	8
	36	34	30	100		36	30	34	100	48	36
	0	0	100	100		0	100	0	100	100	0
	15	39	46	100		15	46	39	100	53.5	15
	16	35	49	100		16	49	35	100	57	16
	25	29	46	100		25	46	29	100	58.5	25
	15	17	68	100		15	68	17	100	75.5	15
	19	11	70	100		19	70	11	100	79.5	19
	15	25	60	100		15	60	25	100	67.5	15
	19	25	56	100		19	56	25	100	65.5	19
	20	20	60	100		20	60	20	100	70	20
	6	20	74	100		6	74	20	100	77	6
	35	53	12	100		35	12	53	100	29.5	35
	13	68	19	100		13	19	68	100	25.5	13
	23	37	40	100		23	40	37	100	51.5	23
	12	25	63	100		12	63	25	100	69	12
	35	51	14	100		35	14	51	100	31.5	35
	33	51	16	100		33	16	51	100	32.5	33
	31	23	46	100		31	46	23	100	61.5	31
	30	24	46	100		30	46	24	100	61	30
	7	15	78	100		7	78	15	100	81.5	7
	7	20	73	100		7	73	20	100	76.5	7
	36	34	30	100		36	30	34	100	48	36
	15	30	55	100		15	55	30	100	62.5	15
	27	41	32	100		27	32	41	100	45.5	27
	3	22	75	100		3	75	22	100	76.5	3
HS3	22	36	42	100		22	42	36	100	53	22
	15	50	35	100		15	35	50	100	42.5	15
	31	40	29	100		31	29	40	100	44.5	31
	44	52	4	100		44	4	52	100	26	44
	12	49	39	100		12	39	49	100	45	12
	23	51	26	100		23	26	51	100	37.5	23
	5	41	54	100		5	54	41	100	56.5	5
	32	33	35	100		32	35	33	100	51	32
	20	35	45	100		20	45	35	100	55	20
	28	37	35	100		28	35	37	100	49	28
	30	32	38	100		30	38	32	100	53	30
	30	30	40	100		30	40	30	100	55	30
	40	40	20	100		40	20	40	100	40	40
	30	35	35	100		30	35	35	100	50	30
	28	34	38	100		28	38	34	100	52	28
	20	38	42	100		20	42	38	100	52	20
	22	34	44	100		22	44	34	100	55	22
	20	26	54	100		20	54	26	100	64	20
	55	26	19	100		55	19	26	100	46.5	55
	30	35	35	100		30	35	35	100	50	30
	40	22	38	100		40	38	22	100	58	40
	38	25	37	100		38	37	25	100	56	38
	20	35	45	100		20	45	35	100	55	20
	26	25	49	100		26	49	25	100	62	26
	25	20	55	100		25	55	20	100	67.5	25
	22	27	51	100		22	51	27	100	62	22
	6	14	80	100		6	80	14	100	83	6
	28	32	40	100		28	40	32	100	54	28
	28	32	40	100		28	40	32	100	54	28
	3	36	61	100		3	61	36	100	62.5	3
	27	34	39	100		27	39	34	100	52.5	27
	20	27	53	100		20	53	27	100	63	20
	30	26	44	100		30	44	26	100	59	30
	24	30	46	100		24	46	30	100	58	24
	25	24	51	100		25	51	24	100	63.5	25
	5	15	80	100		5	80	15	100	82.5	5
	36	25	39	100		36	39	25	100	57	36
	10	26	64	100		10	64	26	100	69	10
	18	33	49	100		18	49	33	100	58	18
	25	34	41	100		25	41	34	100	53.5	25
HS4	68	26	6	100		68	6	26	100	40	68
	24	40	36	100		24	36	40	100	48	24
	8	21	71	100		8	71	21	100	75	8
	18	28	54	100		18	54	28	100	63	18
	8	34	58	100		8	58	34	100	62	8
	16	18	66	100		16	66	18	100	74	16
	12	38	50	100		12	50	38	100	56	12
	18	24	58	100		18	58	24	100	67	18
	8	22	70	100		8	70	22	100	74	8
	66	22	12	100		66	12	22	100	45	66
	60	12	28	100		60	28	12	100	58	60
	58	13	29	100		58	29	13	100	58	58
	38	17	45	100		38	45	17	100	64	38
	6	8	86	100		6	86	8	100	89	6
	5	15	80	100		5	80	15	100	82.5	5
	12	14	74	100		12	74	14	100	80	12
	9	25	66	100		9	66	25	100	70.5	9
	61	13	26	100		61	26	13	100	56.5	61
	0	0	4
	68	68	100

## Sheet: Q‑F‑L(Sujiatun)-Shahezi
	Landward‑edge detritus – detrital components			total		Quartz (converted)	Feldspar (converted)	Rock fragments (converted)		X	Y				X	Y
	Quartz	Feldspar	Rock fragments						total					F	0	0	1
														Q	50	100
														R	100	0
															0	0
														F10/Q90/R0	45	90	2
															55	90
															37.5	75	3
															62.5	75
															50	90	4
															50	0
															25	0	5
															43.75	75
															75	0	6
															56.25	75
															50	75
sw334	15	18	67	100		15	67	18	100	74.5	15
	15	32	53	100		15	53	32	100	60.5	15
	25	43	32	100		25	32	43	100	44.5	25
	18	36	46	100		18	46	36	100	55	18
	1	13	86	100		1	86	13	100	86.5	1
	2	12	86	100		2	86	12	100	87	2
	20	36	44	100		20	44	36	100	54	20
	1	35	64	100		1	64	35	100	64.5	1
	1	10	89	100		1	89	10	100	89.5	1
	1	10	89	100		1	89	10	100	89.5	1
	1	8	91	100		1	91	8	100	91.5	1
	2	8	90	100		2	90	8	100	91	2
Li2	5	25	70	100		5	70	25	100	72.5	5
	43	39	18	100		43	18	39	100	39.5	43
	23	56	21	100		23	21	56	100	32.5	23
	30	52	18	100		30	18	52	100	33	30
	23	50	27	100		23	27	50	100	38.5	23
	19	66	15	100		19	15	66	100	24.5	19
	40	52	8	100		40	8	52	100	28	40
	5	4	91	100		5	91	4	100	93.5	5
	2	3	95	100		2	95	3	100	96	2
	1	3	96	100		1	96	3	100	96.5	1
	8	25	67	100		8	67	25	100	71	8
	2	4	94	100		2	94	4	100	95	2
	2	2	96	100		2	96	2	100	97	2
	2	1	97	100		2	97	1	100	98	2
	35	30	35	100		35	35	30	100	52.5	35				50	75
	28	28	44	100		28	44	28	100	58	28
	20	38	42	100		20	42	38	100	52	20
	28	28	44	100		28	44	28	100	58	28
	30	40	30	100		30	30	40	100	45	30
	22	35	43	100		22	43	35	100	54	22
	25	27	48	100		25	48	27	100	60.5	25
	34	59	7	100		34	7	59	100	24	34

[truncated: 13 more sheets: Q‑F‑L(Sujiatun2)-Shahezi, Q‑F‑L(North Slope)-Shahezi, Q‑F‑L(Jinshan)-Yingcheng, Q‑F‑L(Qinjiatun)-Yingcheng, Q‑F‑L(Sujiatun)-Yingcheng, Q‑F‑L(North Slope)-Yingcheng, Q‑F‑L (Jinshan)-Denglouku, Q‑F‑L (Sujiatun)-Denglouku, Q‑F‑L (Qinjiatun)-Denglouku, Q‑F‑L (Sujiatun2)-Denglouku, Q‑F‑L(North slope)-Denglouku, Sheet2, Sheet1]
